# Supplementary material for: Surviving uncertainty: A dual-path model of personal initiative affecting graduate employability
Source: PLoS One. 2022 Jul 8;17(7):e0270905. doi: 10.1371/journal.pone.0270905 (PMC9269457; doi:10.1371/journal.pone.0270905)
Supplement: S1 Data — (ZIP) [file pone.0270905.s001.zip]

Archive with 1 entries (1 files):
- S1_DATA.sav
